# Supplementary material for: Rotavirus and adenovirus infections in children with acute gastroenteritis after introducing the Rotasiil® vaccine in Kisangani, Democratic Republic of the Congo
Source: PLoS One. 2024 Feb 12;19(2):e0297219. doi: 10.1371/journal.pone.0297219 (PMC10861064; doi:10.1371/journal.pone.0297219)
Supplement: S1 Appendix — (XLSX) [file pone.0297219.s001.xlsx]

## Sheet: Feuil1
SITES	AGE	SEXE	ETATCIVMERE	OCCUMERE	NIVETUDEMERE	FREQDIA	ASPECTS	FIEVRE	VOMISSEMENT	FREQVOMISS	DESHYDRATATION	TOUX	ASTHENIQUE	ANOREXIE	VACCIN	ALIMENTAT	TYPESDEAU	TOILETTE	ROTA/NEG	ADENO/NEGA	ROTA/ADENO/NEGA	DUREEDIAR
NVDP	18	F	Union libre	Avec emploi	Secondaire	8	Liquidien	OUI	OUI	5	Modérée	OUI	OUI	OUI	1	Repas familial	Robinet	Toilette à eau	0	0	0	3
ALABUL	13	M	Mariée	Sans emploi	Secondaire	10	Liquidien	NON	OUI	2	Modérée	OUI	OUI	NON	1	Repas familial	Robinet	Toilette à eau	0	0	0	3
ALABUL	11	M	Mariée	Avec emploi	Secondaire	4	Glaireux	OUI	OUI	3	Modérée	NON	OUI	OUI	1	Repas familial	Robinet	Toilette à eau	0	1	1	5
NVDP	11	M	Union libre	Sans emploi	Primaire	10	Liquidien	NON	OUI	2	Modérée	OUI	OUI	OUI	0	Repas familial	Puits	Toilette sèche	1	0	1	6
NVDP	12	F	Mariée	Avec emploi	Secondaire	6	Liquidien	OUI	OUI	4	Modérée	OUI	OUI	NON	0	Repas familial	Robinet	Toilette sèche	1	0	1	10
NVDP	10	M	Mariée	Sans emploi	Secondaire	8	Liquidien	OUI	OUI	4	Modérée	NON	OUI	NON	1	Repas familial	Puits	Toilette sèche	1	0	1	5
NVDP	6	M	Mariée	Sans emploi	Universitaire	15	Liquidien	OUI	OUI	6	Sévère	NON	OUI	NON	1	Repas familial	Robinet	Toilette à eau	1	0	1	8
NVDP	10	F	Union libre	Sans emploi	Secondaire	5	Liquidien	OUI	OUI	3	Sévère	OUI	OUI	OUI	1	Repas familial	Source	Toilette sèche	0	0	0	4
NVDP	8	M	Union libre	Sans emploi	Universitaire	4	Liquidien	OUI	OUI	3	Modérée	NON	OUI	OUI	1	Repas familial	Robinet	Toilette à eau	0	0	0	3
ALABUL	6	F	Mariée	Sans emploi	Secondaire	6	Glaireux	OUI	OUI	5	Sévère	NON	OUI	OUI	0	Repas familial	Robinet	Toilette à eau	1	0	1	10
NVDP	39	M	Mariée	Sans emploi	Universitaire	9	Glaireux	NON	NON	0	Modérée	OUI	OUI	OUI	0	Repas familial	Robinet	Toilette à eau	0	0	0	2
ALABUL	54	F	Mariée	Avec emploi	Universitaire	4	Liquidien	OUI	OUI	2	Modérée	NON	NON	NON	0	Repas familial	Robinet	Toilette à eau	0	0	0	3
ALABUL	6	F	Mariée	Avec emploi	Secondaire	13	Liquidien	OUI	OUI	5	Sévère	OUI	OUI	OUI	0	Repas familial	Robinet	Toilette à eau	1	0	1	12
NVDP	7	M	Mariée	Sans emploi	Secondaire	4	Glaireux	OUI	OUI	4	Modérée	NON	OUI	NON	1	Repas familial	Robinet	Toilette à eau	0	0	0	2
CUKIS	4	M	Mariée	Sans emploi	Universitaire	6	Liquidien	OUI	OUI	1	Légère	OUI	NON	NON	1	Alaitement mixte	Robinet	Toilette à eau	0	1	1	4
HGR MAKISO	10	F	Mariée	Avec emploi	Secondaire	10	Liquidien	OUI	OUI	5	Sévère	OUI	OUI	OUI	1	Repas familial	Robinet	Toilette à eau	1	0	1	8
HGR MAKISO	10	M	Mariée	Avec emploi	Secondaire	12	Liquidien	OUI	OUI	2	Modérée	OUI	OUI	OUI	1	Repas familial	Robinet	Toilette à eau	1	0	1	8
NVDP	6	M	Mariée	Avec emploi	Secondaire	5	Liquidien	OUI	OUI	1	Modérée	OUI	OUI	NON	1	Repas familial	Robinet	Toilette à eau	0	0	0	4
NVDP	5	F	Mariée	Avec emploi	Universitaire	5	Glaireux	OUI	OUI	1	Modérée	OUI	OUI	OUI	1	Alaitement mixte	Robinet	Toilette à eau	0	0	0	2
NVDP	8	M	Mariée	Sans emploi	Universitaire	7	Liquidien	OUI	OUI	2	Modérée	NON	OUI	OUI	1	Repas familial	Robinet	Toilette à eau	0	1	1	2
NVDP	3	F	Mariée	Sans emploi	Secondaire	5	Glaireux	NON	NON	0	Modérée	OUI	NON	OUI	1	Lait maternel	Robinet	Toilette à eau	0	0	0	2
NVDP	9	M	Mariée	Avec emploi	Secondaire	4	Glaireux	OUI	OUI	2	Modérée	OUI	OUI	OUI	1	Repas familial	Robinet	Toilette à eau	0	0	0	4
CUKIS	15	M	Union libre	Avec emploi	Secondaire	4	Glaireux	NON	NON	0	Légère	OUI	OUI	OUI	1	Repas familial	Puits	Toilette sèche	0	0	0	2
CUKIS	42	M	Union libre	Avec emploi	Secondaire	6	Liquidien	OUI	OUI	5	Modérée	OUI	OUI	OUI	0	Repas familial	Puits	Toilette sèche	1	0	1	3
NVDP	9	M	Mariée	Avec emploi	Secondaire	8	Liquidien	OUI	OUI	5	Sévère	NON	OUI	OUI	1	Repas familial	Robinet	Toilette sèche	0	1	1	4
HGR MAKISO	24	M	Mariée	Sans emploi	Secondaire	4	Sanguinolent	OUI	OUI	1	Modérée	OUI	OUI	OUI	0	Repas familial	Robinet	Toilette à eau	0	0	0	4
ALABUL	8	M	Mariée	Avec emploi	Secondaire	12	Liquidien	OUI	OUI	2	Modérée	OUI	OUI	OUI	1	Repas familial	Robinet	Toilette à eau	1	0	1	6
ALABUL	2	M	Union libre	Avec emploi	Secondaire	6	Glaireux	OUI	NON	0	Légère	NON	NON	OUI	0	Repas familial	Robinet	Toilette à eau	0	0	0	5
ALABUL	10	M	Mariée	Sans emploi	Secondaire	4	Glaireux	OUI	OUI	1	Sévère	NON	OUI	OUI	1	Repas familial	Robinet	Toilette à eau	0	0	0	5
ALABUL	14	F	Mariée	Sans emploi	Secondaire	11	Liquidien	OUI	OUI	4	Sévère	OUI	OUI	OUI	0	Repas familial	Robinet	Toilette sèche	1	0	1	8
ALABUL	6	M	Union libre	Sans emploi	Secondaire	10	Liquidien	OUI	OUI	1	Sévère	OUI	OUI	OUI	1	Repas familial	Robinet	Toilette à eau	1	0	1	5
CUKIS	59	F	Mariée	Avec emploi	Universitaire	5	Liquidien	OUI	OUI	4	Modérée	NON	OUI	OUI	0	Repas familial	Robinet	Toilette à eau	1	0	1	6
CUKIS	3	M	Union libre	Sans emploi	Universitaire	5	Liquidien	NON	OUI	1	Modérée	NON	OUI	OUI	1	Repas familial	Robinet	Toilette à eau	0	0	0	3
NVDP	9	F	Mariée	Sans emploi	Universitaire	4	Glaireux	OUI	NON	0	Modérée	OUI	OUI	OUI	1	Repas familial	Robinet	Toilette sèche	0	0	0	3
CUKIS	10	M	Mariée	Sans emploi	Secondaire	7	Glaireux	OUI	OUI	1	Modérée	NON	OUI	OUI	1	Repas familial	Robinet	Toilette sèche	0	1	1	4
NVDP	59	F	Mariée	Sans emploi	Universitaire	4	Liquidien	NON	OUI	1	Légère	NON	NON	NON	0	Repas familial	Robinet	Toilette à eau	0	0	0	2
NVDP	5	M	Union libre	Sans emploi	Secondaire	4	Glaireux	OUI	OUI	2	Modérée	OUI	OUI	OUI	1	Lait maternel	Robinet	Toilette à eau	0	0	0	3
NVDP	3	F	Mariée	Sans emploi	Secondaire	6	Liquidien	NON	NON	0	Modérée	OUI	OUI	OUI	1	Lait maternel	Puits	Toilette sèche	0	0	0	2
NVDP	1	M	Union libre	Sans emploi	Secondaire	4	Liquidien	OUI	NON	0	Modérée	OUI	OUI	OUI	0	Lait artificiel	Robinet	Toilette sèche	0	0	0	2
NVDP	8	M	Mariée	Avec emploi	Universitaire	6	Glaireux	OUI	OUI	3	Modérée	OUI	OUI	OUI	1	Repas familial	Puits	Toilette sèche	0	0	0	3
NVDP	12	F	Mariée	Sans emploi	Universitaire	4	Glaireux	NON	NON	0	Légère	NON	NON	NON	1	Repas familial	Robinet	Toilette à eau	0	0	0	2
ALABUL	9	M	Union libre	Sans emploi	Secondaire	12	Liquidien	OUI	OUI	3	Sévère	OUI	OUI	OUI	0	Repas familial	Puits	Toilette sèche	0	0	0	8
ALABUL	11	M	Mariée	Avec emploi	Secondaire	4	Glaireux	OUI	OUI	5	Modérée	NON	OUI	OUI	0	Repas familial	Robinet	Toilette sèche	0	0	0	3
NVDP	30	M	Mariée	Avec emploi	Universitaire	4	Liquidien	OUI	OUI	4	Sévère	NON	OUI	OUI	0	Repas familial	Robinet	Toilette à eau	0	1	1	4
NVDP	9	M	Mariée	Sans emploi	Universitaire	4	Glaireux	OUI	OUI	2	Modérée	OUI	OUI	OUI	1	Repas familial	Robinet	Toilette sèche	0	0	0	3
NVDP	4	F	Mariée	Sans emploi	Universitaire	4	Glaireux	OUI	NON	0	Modérée	NON	NON	NON	1	Lait maternel	Robinet	Toilette sèche	0	0	0	3
ALABUL	10	F	Mariée	Sans emploi	Secondaire	5	Liquidien	OUI	OUI	3	Modérée	OUI	OUI	OUI	1	Repas familial	Robinet	Toilette à eau	0	0	0	3
NVDP	12	F	Mariée	Sans emploi	Secondaire	4	Glaireux	NON	OUI	2	Légère	NON	NON	NON	1	Repas familial	Robinet	Toilette à eau	0	0	0	3
NVDP	6	M	Mariée	Sans emploi	Universitaire	7	Liquidien	OUI	NON	0	Modérée	NON	OUI	OUI	1	Lait maternel	Robinet	Toilette à eau	0	0	0	2
NVDP	3	F	Union libre	Sans emploi	Secondaire	12	Liquidien	OUI	OUI	2	Sévère	NON	OUI	OUI	0	Alaitement mixte	Source	Toilette sèche	1	0	1	6
NVDP	5	F	Mariée	Sans emploi	Secondaire	8	Liquidien	OUI	NON	0	Modérée	OUI	OUI	OUI	1	Lait maternel	Robinet	Toilette sèche	1	0	1	6
NVDP	17	M	Mariée	Sans emploi	Secondaire	5	Glaireux	NON	NON	0	Modérée	NON	OUI	NON	1	Repas familial	Robinet	Toilette à eau	0	0	0	2
NVDP	7	M	Union libre	Sans emploi	Universitaire	6	Liquidien	OUI	OUI	5	Modérée	OUI	OUI	OUI	1	Repas familial	Robinet	Toilette à eau	1	0	1	2
NVDP	9	M	Mariée	Sans emploi	Secondaire	8	Liquidien	OUI	OUI	3	Sévère	OUI	OUI	OUI	1	Repas familial	Robinet	Toilette à eau	1	0	1	4
HGR MAKISO	8	F	Mariée	Sans emploi	Secondaire	8	Glaireux	OUI	OUI	1	Sévère	NON	OUI	OUI	1	Repas familial	Robinet	Toilette à eau	1	0	1	5
NVDP	10	F	Mariée	Sans emploi	Secondaire	5	Glaireux	NON	OUI	3	Modérée	NON	OUI	OUI	1	Repas familial	Robinet	Toilette à eau	0	0	0	3
HGR MAKISO	8	M	Mariée	Sans emploi	Secondaire	6	Glaireux	OUI	OUI	4	Sévère	NON	OUI	OUI	1	Repas familial	Robinet	Toilette à eau	0	0	0	4
HGR MAKISO	13	F	Célibataire	Sans emploi	Secondaire	15	Liquidien	OUI	OUI	5	Sévère	OUI	OUI	OUI	0	Repas familial	Robinet	Toilette sèche	0	0	0	5
NVDP	34	F	Mariée	Sans emploi	Secondaire	6	Glaireux	OUI	OUI	3	Modérée	NON	OUI	OUI	0	Repas familial	Robinet	Toilette à eau	0	0	0	3
NVDP	5	M	Mariée	Sans emploi	Secondaire	6	Liquidien	OUI	OUI	3	Modérée	OUI	OUI	OUI	1	Alaitement mixte	Robinet	Toilette sèche	0	1	1	5
NVDP	12	F	Mariée	Sans emploi	Secondaire	5	Glaireux	OUI	OUI	2	Modérée	OUI	OUI	OUI	1	Repas familial	Puits	Toilette sèche	0	0	0	3
NVDP	4	M	Mariée	Sans emploi	Universitaire	5	Liquidien	OUI	OUI	1	Modérée	OUI	OUI	NON	1	Alaitement mixte	Robinet	Toilette à eau	0	0	0	3
NVDP	6	F	Union libre	Sans emploi	Secondaire	6	Glaireux	OUI	OUI	2	Modérée	OUI	OUI	OUI	1	Repas familial	Robinet	Toilette sèche	0	0	0	4
NVDP	3	F	Mariée	Sans emploi	Secondaire	5	Liquidien	NON	OUI	2	Modérée	NON	OUI	OUI	1	Lait maternel	Robinet	Toilette à eau	0	0	0	2
NVDP	24	M	Mariée	Sans emploi	Secondaire	9	Liquidien	OUI	OUI	4	Sévère	OUI	OUI	OUI	0	Repas familial	Robinet	Toilette à eau	1	0	1	4
NVDP	9	F	Mariée	Avec emploi	Universitaire	7	Liquidien	OUI	OUI	2	Modérée	OUI	OUI	OUI	1	Repas familial	Robinet	Toilette à eau	0	1	1	5
CUKIS	24	F	Mariée	Sans emploi	Secondaire	5	Glaireux	OUI	OUI	3	Modérée	OUI	OUI	OUI	1	Repas familial	Robinet	Toilette sèche	0	0	0	3
NVDP	19	M	Mariée	Avec emploi	Universitaire	10	Liquidien	OUI	OUI	5	Sévère	NON	OUI	OUI	1	Repas familial	Robinet	Toilette sèche	1	0	1	6
ALABUL	13	F	Célibataire	Sans emploi	Secondaire	10	Liquidien	NON	NON	0	Sévère	NON	OUI	OUI	0	Repas familial	Robinet	Toilette sèche	0	0	0	5
NVDP	6	M	Mariée	Avec emploi	Secondaire	10	Glaireux	OUI	OUI	5	Sévère	OUI	OUI	OUI	1	Lait maternel	Robinet	Toilette sèche	0	0	0	6
NVDP	30	M	Mariée	Avec emploi	Universitaire	6	Glaireux	OUI	OUI	3	Modérée	OUI	OUI	OUI	0	Repas familial	Puits	Toilette sèche	0	0	0	4
NVDP	12	M	Mariée	Avec emploi	Universitaire	4	Liquidien	NON	OUI	6	Sévère	NON	OUI	OUI	1	Repas familial	Robinet	Toilette à eau	0	0	0	4
CUKIS	1	M	Mariée	Sans emploi	Secondaire	8	Glaireux	NON	NON	0	Modérée	NON	OUI	NON	0	Lait maternel	Puits	Toilette à eau	1	0	1	4
ALABUL	4	M	Mariée	Sans emploi	Universitaire	6	Glaireux	NON	NON	0	Modérée	NON	OUI	NON	1	Lait maternel	Robinet	Toilette à eau	0	0	0	6
NVDP	59	M	Mariée	Sans emploi	Universitaire	7	Liquidien	NON	NON	0	Modérée	NON	OUI	OUI	0	Repas familial	Robinet	Toilette à eau	1	0	1	4
NVDP	19	M	Union libre	Avec emploi	Universitaire	6	Liquidien	OUI	OUI	3	Sévère	NON	OUI	OUI	1	Repas familial	Robinet	Toilette à eau	0	0	0	4
NVDP	1	M	Mariée	Sans emploi	Universitaire	8	Glaireux	OUI	NON	0	Modérée	NON	OUI	NON	0	Lait maternel	Robinet	Toilette sèche	0	0	0	4
NVDP	36	M	Mariée	Sans emploi	Secondaire	8	Liquidien	OUI	OUI	1	Modérée	OUI	OUI	OUI	0	Repas familial	Robinet	Toilette sèche	1	0	1	5
NVDP	35	M	Mariée	Avec emploi	Universitaire	6	Glaireux	OUI	OUI	3	Modérée	OUI	OUI	OUI	0	Repas familial	Robinet	Toilette à eau	1	0	1	5
HGR MAKISO	17	M	Mariée	Sans emploi	Secondaire	6	Liquidien	NON	NON	0	Sévère	OUI	OUI	OUI	0	Repas familial	Robinet	Toilette à eau	0	0	0	10
NVDP	8	F	Mariée	Avec emploi	Universitaire	5	Liquidien	OUI	OUI	4	Modérée	NON	OUI	OUI	0	Repas familial	Robinet	Toilette à eau	0	1	1	4
NVDP	35	F	Mariée	Sans emploi	Universitaire	5	Glaireux	NON	OUI	1	Modérée	NON	OUI	OUI	0	Repas familial	Robinet	Toilette à eau	0	0	0	3
NVDP	5	M	Mariée	Sans emploi	Secondaire	6	Liquidien	OUI	OUI	2	Modérée	OUI	OUI	OUI	1	Repas familial	Robinet	Toilette à eau	1	0	1	5
NVDP	11	M	Mariée	Sans emploi	Universitaire	11	Liquidien	OUI	OUI	2	Sévère	OUI	OUI	OUI	1	Repas familial	Robinet	Toilette à eau	1	0	1	6
NVDP	7	M	Mariée	Avec emploi	Universitaire	8	Liquidien	OUI	OUI	2	Modérée	OUI	OUI	OUI	1	Repas familial	Robinet	Toilette à eau	0	0	0	4
NVDP	24	F	Mariée	Sans emploi	Universitaire	7	Glaireux	OUI	OUI	3	Sévère	NON	OUI	OUI	0	Repas familial	Robinet	Toilette à eau	1	0	1	4
HGR MAKISO	6	F	Union libre	Sans emploi	Secondaire	12	Liquidien	OUI	OUI	4	Sévère	OUI	OUI	OUI	0	Repas familial	Puits	Toilette sèche	0	0	0	3
NVDP	17	F	Mariée	Avec emploi	Universitaire	7	Liquidien	OUI	OUI	2	Sévère	OUI	OUI	OUI	1	Repas familial	Robinet	Toilette à eau	0	0	0	6
NVDP	12	F	Mariée	Avec emploi	Universitaire	5	Glaireux	OUI	OUI	2	Modérée	OUI	OUI	OUI	1	Repas familial	Robinet	Toilette à eau	0	0	0	3
NVDP	2	F	Mariée	Sans emploi	Secondaire	4	Glaireux	NON	OUI	4	Modérée	NON	OUI	OUI	1	Lait artificiel	Robinet	Toilette à eau	0	0	0	2
NVDP	8	F	Mariée	Sans emploi	Secondaire	8	Glaireux	OUI	OUI	3	Modérée	NON	OUI	OUI	1	Repas familial	Robinet	Toilette à eau	0	0	0	5
NVDP	1	M	Mariée	Sans emploi	Secondaire	8	Liquidien	NON	OUI	2	Sévère	OUI	OUI	OUI	0	Repas familial	Robinet	Toilette à eau	1	1	1	5
ALABUL	13	F	Célibataire	Sans emploi	Secondaire	10	Liquidien	NON	NON	0	Sévère	NON	OUI	OUI	0	Repas familial	Robinet	Toilette sèche	0	0	0	5
NVDP	6	M	Mariée	Avec emploi	Secondaire	10	Glaireux	OUI	OUI	5	Sévère	OUI	OUI	OUI	1	Lait maternel	Robinet	Toilette sèche	0	0	0	6
NVDP	30	M	Mariée	Avec emploi	Universitaire	6	Glaireux	OUI	OUI	3	Modérée	OUI	OUI	OUI	0	Repas familial	Puits	Toilette sèche	0	0	0	4
NVDP	12	M	Mariée	Avec emploi	Universitaire	4	Liquidien	NON	OUI	6	Sévère	NON	OUI	OUI	1	Repas familial	Robinet	Toilette à eau	0	0	0	4
ALABUL	14	M	Mariée	Sans emploi	Secondaire	10	Liquidien	OUI	OUI	3	Sévère	NON	OUI	OUI	1	Repas familial	Robinet	Toilette à eau	1	0	1	7
NVDP	6	F	Mariée	Sans emploi	Secondaire	7	Liquidien	NON	NON	0	Modérée	OUI	OUI	OUI	1	Repas familial	Robinet	Toilette à eau	0	0	0	4
CUKIS	1	M	Mariée	Sans emploi	Secondaire	8	Glaireux	NON	NON	0	Modérée	NON	OUI	NON	0	Lait maternel	Puits	Toilette à eau	1	0	1	4
ALABUL	4	M	Mariée	Sans emploi	Universitaire	6	Glaireux	NON	NON	0	Modérée	NON	OUI	NON	1	Lait maternel	Robinet	Toilette à eau	0	0	0	6
NVDP	59	M	Mariée	Sans emploi	Universitaire	7	Liquidien	NON	NON	0	Modérée	NON	OUI	OUI	0	Repas familial	Robinet	Toilette à eau	1	0	1	4
NVDP	19	M	Union libre	Avec emploi	Universitaire	6	Liquidien	OUI	OUI	3	Sévère	NON	OUI	OUI	1	Repas familial	Robinet	Toilette à eau	0	0	0	4
NVDP	1	M	Mariée	Sans emploi	Universitaire	8	Glaireux	OUI	NON	0	Modérée	NON	OUI	NON	0	Lait maternel	Robinet	Toilette sèche	0	0	0	4
NVDP	36	M	Mariée	Sans emploi	Secondaire	8	Liquidien	OUI	OUI	1	Modérée	OUI	OUI	OUI	0	Repas familial	Robinet	Toilette sèche	1	0	1	5
NVDP	35	M	Mariée	Avec emploi	Universitaire	6	Glaireux	OUI	OUI	3	Modérée	OUI	OUI	OUI	0	Repas familial	Robinet	Toilette à eau	1	0	1	5
CUKIS	17	M	Mariée	Sans emploi	Secondaire	6	Liquidien	NON	NON	0	Sévère	OUI	OUI	OUI	0	Repas familial	Robinet	Toilette à eau	0	0	0	7
NVDP	8	F	Mariée	Avec emploi	Universitaire	5	Liquidien	OUI	OUI	4	Modérée	NON	OUI	OUI	0	Repas familial	Robinet	Toilette à eau	0	1	1	4
NVDP	35	F	Mariée	Sans emploi	Universitaire	5	Glaireux	NON	OUI	1	Modérée	NON	OUI	OUI	0	Repas familial	Robinet	Toilette à eau	0	0	0	3
NVDP	5	M	Mariée	Sans emploi	Secondaire	6	Liquidien	OUI	OUI	2	Modérée	OUI	OUI	OUI	1	Repas familial	Robinet	Toilette à eau	1	0	1	5
NVDP	11	M	Mariée	Sans emploi	Universitaire	11	Liquidien	OUI	OUI	2	Sévère	OUI	OUI	OUI	1	Repas familial	Robinet	Toilette à eau	1	0	1	6
NVDP	7	M	Mariée	Avec emploi	Universitaire	8	Liquidien	OUI	OUI	2	Modérée	OUI	OUI	OUI	1	Repas familial	Robinet	Toilette à eau	0	0	0	4
NVDP	24	F	Mariée	Sans emploi	Universitaire	7	Glaireux	OUI	OUI	3	Sévère	NON	OUI	OUI	0	Repas familial	Robinet	Toilette à eau	1	0	1	4
NVDP	6	F	Union libre	Sans emploi	Secondaire	12	Liquidien	OUI	OUI	4	Sévère	OUI	OUI	OUI	0	Repas familial	Puits	Toilette sèche	0	0	0	3
CUKIS	44	M	Mariée	Sans emploi	Secondaire	7	Glaireux	OUI	NON	0	Modérée	OUI	OUI	OUI	0	Repas familial	Robinet	Toilette à eau	1	0	1	4
NVDP	4	M	Union libre	Sans emploi	Secondaire	6	Liquidien	OUI	OUI	3	Modérée	OUI	OUI	NON	0	Lait maternel	Robinet	Toilette à eau	0	0	0	4
NVDP	11	M	Union libre	Sans emploi	Secondaire	5	Glaireux	OUI	OUI	3	Sévère	OUI	OUI	OUI	0	Repas familial	Robinet	Toilette à eau	0	0	0	2
NVDP	1	F	Mariée	Sans emploi	Universitaire	7	Glaireux	NON	NON	0	Modérée	OUI	NON	NON	0	Alaitement mixte	Robinet	Toilette à eau	0	0	0	5
NVDP	3	M	Mariée	Sans emploi	Universitaire	5	Liquidien	NON	NON	0	Légère	NON	NON	NON	1	Lait maternel	Robinet	Toilette à eau	0	0	0	2
NVDP	9	F	Mariée	Sans emploi	Secondaire	4	Glaireux	NON	OUI	3	Modérée	OUI	OUI	OUI	1	Repas familial	Robinet	Toilette sèche	0	0	0	3
NVDP	6	F	Mariée	Sans emploi	Secondaire	4	Glaireux	OUI	NON	0	Modérée	OUI	NON	NON	1	Repas familial	Robinet	Toilette sèche	0	0	0	2
ALABUL	16	F	Mariée	Sans emploi	Secondaire	15	Liquidien	OUI	OUI	3	Modérée	NON	NON	OUI	1	Repas familial	Puits	Toilette à eau	1	0	1	6
ALABUL	10	F	Union libre	Sans emploi	Secondaire	6	Liquidien	OUI	OUI	3	Sévère	OUI	OUI	OUI	0	Repas familial	Robinet	Toilette sèche	1	1	1	7
NVDP	1	M	Mariée	Sans emploi	Secondaire	6	Glaireux	OUI	NON	0	Modérée	OUI	OUI	NON	0	Lait maternel	Robinet	Toilette à eau	0	0	0	3
HGR MAKISO	11	M	Union libre	Sans emploi	Secondaire	12	Liquidien	OUI	OUI	5	Sévère	NON	OUI	OUI	0	Repas familial	Puits	Toilette sèche	1	0	1	6
ALABUL	9	M	Union libre	Sans emploi	Secondaire	6	Liquidien	OUI	OUI	4	Sévère	OUI	OUI	OUI	1	Repas familial	Robinet	Toilette sèche	0	0	0	4
NVDP	12	M	Mariée	Sans emploi	Universitaire	4	Liquidien	OUI	OUI	3	Sévère	OUI	OUI	OUI	0	Repas familial	Robinet	Toilette à eau	1	0	1	6
HGR MAKISO	17	F	Mariée	Sans emploi	Universitaire	6	Glaireux	OUI	OUI	4	Sévère	NON	OUI	NON	0	Repas familial	Robinet	Toilette à eau	1	0	1	6
NVDP	28	F	Mariée	Sans emploi	Secondaire	5	Glaireux	OUI	OUI	1	Modérée	OUI	NON	NON	0	Repas familial	Robinet	Toilette à eau	0	0	0	3
ALABUL	9	M	Mariée	Avec emploi	Universitaire	8	Glaireux	OUI	OUI	2	Modérée	OUI	NON	OUI	1	Repas familial	Robinet	Toilette à eau	0	0	0	4
NVDP	2	M	Mariée	Sans emploi	Secondaire	7	Liquidien	OUI	OUI	2	Sévère	OUI	OUI	OUI	0	Lait maternel	Robinet	Toilette sèche	1	0	1	11
NVDP	5	M	Mariée	Sans emploi	Universitaire	4	Glaireux	OUI	NON	0	Modérée	NON	OUI	OUI	1	Lait maternel	Robinet	Toilette à eau	0	0	0	7
NVDP	18	M	Mariée	Sans emploi	Universitaire	5	Glaireux	OUI	NON	0	Modérée	NON	NON	NON	1	Repas familial	Robinet	Toilette sèche	0	0	0	4
HGR MAKISO	24	M	Mariée	Sans emploi	Universitaire	4	Glaireux	OUI	OUI	2	Légère	OUI	OUI	OUI	1	Repas familial	Puits	Toilette sèche	0	0	0	3
NVDP	3	M	Mariée	Avec emploi	Secondaire	15	Liquidien	OUI	OUI	5	Sévère	NON	OUI	OUI	0	Lait maternel	Puits	Toilette à eau	1	0	1	7
ALABUL	8	M	Mariée	Avec emploi	Universitaire	4	Liquidien	OUI	OUI	6	Modérée	NON	OUI	OUI	1	Repas familial	Robinet	Toilette sèche	0	0	0	3
HGR MAKISO	10	M	Mariée	Avec emploi	Secondaire	6	Liquidien	OUI	OUI	4	Sévère	OUI	OUI	NON	0	Repas familial	Robinet	Toilette sèche	1	0	1	6
CUKIS	9	M	Mariée	Sans emploi	Secondaire	6	Liquidien	NON	OUI	4	Modérée	OUI	NON	OUI	1	Repas familial	Robinet	Toilette sèche	0	0	0	3
NVDP	6	M	Célibataire	Etudiante	Universitaire	15	Liquidien	OUI	OUI	5	Sévère	NON	OUI	OUI	1	Alaitement mixte	Robinet	Toilette à eau	1	0	1	9
NVDP	8	M	Mariée	Sans emploi	Universitaire	10	Liquidien	OUI	OUI	3	Modérée	OUI	NON	OUI	1	Repas familial	Robinet	Toilette à eau	1	0	1	5
NVDP	3	M	Mariée	Sans emploi	Secondaire	5	Glaireux	NON	NON	0	Modérée	OUI	NON	NON	1	Lait maternel	Robinet	Toilette à eau	0	0	0	3
NVDP	48	M	Célibataire	Avec emploi	Secondaire	6	Liquidien	OUI	OUI	2	Modérée	NON	NON	NON	0	Repas familial	Robinet	Toilette à eau	1	0	1	5
NVDP	9	F	Mariée	Avec emploi	Universitaire	5	Glaireux	NON	OUI	5	Légère	NON	NON	OUI	1	Repas familial	Robinet	Toilette à eau	0	0	0	3
NVDP	5	F	Mariée	Avec emploi	Secondaire	8	Glaireux	OUI	OUI	3	Modérée	OUI	NON	NON	1	Lait artificiel	Robinet	Toilette à eau	0	0	0	5
CUKIS	16	F	Union libre	Sans emploi	Secondaire	15	Liquidien	OUI	OUI	5	Modérée	NON	OUI	OUI	1	Repas familial	Robinet	Toilette sèche	1	0	1	8
NVDP	9	M	Mariée	Sans emploi	Secondaire	4	Glaireux	NON	OUI	4	Modérée	NON	NON	NON	1	Repas familial	Robinet	Toilette sèche	0	0	0	2
NVDP	1	M	Mariée	Sans emploi	Secondaire	9	Glaireux	OUI	OUI	2	Modérée	NON	OUI	OUI	0	Lait maternel	Robinet	Toilette sèche	1	0	1	5
NVDP	48	F	Union libre	Avec emploi	Secondaire	6	Glaireux	OUI	NON	0	Modérée	OUI	NON	NON	0	Repas familial	Robinet	Toilette sèche	0	0	0	3
NVDP	2	F	Mariée	Avec emploi	Secondaire	15	Liquidien	OUI	OUI	4	Sévère	NON	OUI	OUI	0	Lait maternel	Robinet	Toilette sèche	1	0	1	7
HGR MAKISO	5	M	Célibataire	Etudiante	Universitaire	15	Liquidien	OUI	OUI	3	Sévère	OUI	OUI	OUI	0	Alaitement mixte	Robinet	Toilette sèche	1	0	1	9
HGR MAKISO	3	M	Mariée	Avec emploi	Secondaire	20	Liquidien	OUI	OUI	5	Sévère	NON	OUI	OUI	0	Lait maternel	Puits	Toilette à eau	1	0	1	7
NVDP	8	M	Mariée	Avec emploi	Universitaire	4	Liquidien	OUI	OUI	6	Modérée	NON	OUI	OUI	1	Repas familial	Robinet	Toilette sèche	0	0	0	3
ALABUL	10	M	Mariée	Avec emploi	Secondaire	6	Liquidien	OUI	OUI	4	Sévère	OUI	OUI	NON	0	Repas familial	Robinet	Toilette sèche	1	0	1	6
HGR MAKISO	9	M	Mariée	Sans emploi	Secondaire	6	Liquidien	NON	OUI	4	Modérée	OUI	NON	OUI	1	Repas familial	Robinet	Toilette sèche	0	0	0	3
CUKIS	6	M	Célibataire	Etudiante	Universitaire	15	Liquidien	OUI	OUI	5	Sévère	NON	OUI	OUI	1	Alaitement mixte	Robinet	Toilette à eau	1	0	1	9
NVDP	8	M	Mariée	Sans emploi	Universitaire	10	Liquidien	OUI	OUI	3	Modérée	OUI	NON	OUI	1	Repas familial	Robinet	Toilette à eau	1	0	1	5
NVDP	3	M	Mariée	Sans emploi	Secondaire	5	Glaireux	NON	NON	0	Modérée	OUI	NON	NON	1	Lait maternel	Robinet	Toilette à eau	0	0	0	3
NVDP	48	M	Célibataire	Avec emploi	Secondaire	6	Liquidien	OUI	OUI	2	Modérée	NON	NON	NON	0	Repas familial	Robinet	Toilette à eau	1	0	1	5
NVDP	9	F	Mariée	Avec emploi	Universitaire	5	Glaireux	NON	OUI	5	Légère	NON	NON	OUI	1	Repas familial	Robinet	Toilette à eau	0	0	0	3
NVDP	5	F	Mariée	Avec emploi	Secondaire	8	Glaireux	OUI	OUI	3	Modérée	OUI	NON	NON	1	Lait artificiel	Robinet	Toilette à eau	0	0	0	5
NVDP	16	F	Union libre	Sans emploi	Secondaire	15	Liquidien	OUI	OUI	5	Modérée	NON	OUI	OUI	1	Repas familial	Robinet	Toilette sèche	1	0	1	8
CUKIS	9	M	Mariée	Sans emploi	Secondaire	4	Glaireux	NON	OUI	4	Modérée	NON	NON	NON	1	Repas familial	Robinet	Toilette sèche	0	0	0	2
NVDP	1	M	Mariée	Sans emploi	Secondaire	9	Glaireux	OUI	OUI	2	Modérée	NON	OUI	OUI	0	Lait maternel	Robinet	Toilette sèche	1	0	1	5
NVDP	48	F	Union libre	Avec emploi	Secondaire	6	Glaireux	OUI	NON	0	Modérée	OUI	NON	NON	0	Repas familial	Robinet	Toilette sèche	0	0	0	3
NVDP	2	F	Mariée	Avec emploi	Secondaire	15	Liquidien	OUI	OUI	4	Sévère	NON	OUI	OUI	0	Lait maternel	Robinet	Toilette sèche	1	0	1	7
HGR MAKISO	5	M	Célibataire	Etudiante	Universitaire	15	Liquidien	OUI	OUI	3	Sévère	OUI	OUI	OUI	0	Alaitement mixte	Robinet	Toilette sèche	1	0	1	9
HGR MAKISO	5	M	Célibataire	Etudiante	Universitaire	15	Liquidien	OUI	OUI	3	Sévère	OUI	OUI	OUI	0	Alaitement mixte	Robinet	Toilette sèche	1	0	1	9
CUKIS	16	M	Mariée	Sans emploi	Secondaire	3	Glaireux	OUI	NON	0	Légère	OUI	NON	NON	1	Repas familial	Robinet	Latrine à eau	0	0	0	3
ALABUL	13	M	Mariée	Avec emploi	Secondaire	6	Liquidien	OUI	OUI	5	Modérée	NON	OUI	OUI	1	Repas familial	Robinet	Latrine à eau	0	0	0	5
NVDP	1	M	Mariée	Sans emploi	Secondaire	7	Liquidien	OUI	OUI	6	Sévère	OUI	OUI	OUI	1	Repas familial	Robinet	Latrine sèche à fosse	1	0	1	5
HGR MAKISO	7	M	Mariée	Sans emploi	Universitaire	5	Liquidien	OUI	OUI	3	Modérée	NON	OUI	NON	0	Alaitement mixte	Robinet	Latrine sèche à fosse	1	0	1	6
HGR MAKISO	5	M	Mariée	Sans emploi	Secondaire	5	Liquidien	OUI	OUI	1	Modérée	OUI	OUI	OUI	1	Alaitement mixte	Robinet	Latrine sèche à fosse	0	0	0	5
NVDP	48	M	Mariée	Sans emploi	Universitaire	6	Glaireux	OUI	NON	0	Légère	OUI	NON	OUI	0	Repas familial	Robinet	Latrine à eau	0	0	0	4
NVDP	10	M	Mariée	Sans emploi	Secondaire	5	Liquidien	OUI	OUI	3	Modérée	OUI	OUI	OUI	1	Repas familial	Robinet	Latrine à eau	0	0	0	4
NVDP	8	M	Mariée	Sans emploi	Secondaire	8	Liquidien	OUI	OUI	1	Modérée	OUI	OUI	NON	1	Repas familial	Puits	Latrine à eau	0	0	0	5
HGR MAKISO	1	F	Mariée	Sans emploi	Secondaire	5	Liquidien	OUI	OUI	3	Modérée	NON	OUI	OUI	0	Alaitement mixte	Robinet	Latrine sèche à fosse	1	0	1	6
NVDP	4	F	Union libre	Etudiante	Universitaire	5	Glaireux	OUI	OUI	3	Modérée	OUI	OUI	OUI	1	Lait maternel	Robinet	Latrine sèche à fosse	0	0	0	4
NVDP	9	M	Mariée	Sans emploi	Secondaire	4	Glaireux	OUI	NON	0	Modérée	OUI	OUI	OUI	1	Repas familial	Robinet	Latrine à eau	0	0	0	2
HGR MAKISO	36	M	Mariée	Sans emploi	Secondaire	6	Sanguinolent	OUI	OUI	3	Modérée	OUI	OUI	OUI	0	Repas familial	Puits	Latrine sèche à fosse	0	0	0	6
HGR MAKISO	2	M	Mariée	Avec emploi	Primaire	6	Glaireux	OUI	OUI	3	Modérée	NON	OUI	NON	1	Repas familial	Puits	Latrine sèche à fosse	0	0	0	4
ALABUL	5	F	Mariée	Sans emploi	Universitaire	5	Liquidien	OUI	NON	0	Légère	NON	NON	OUI	1	Repas familial	Robinet	Latrine à eau	0	0	0	3
CUKIS	12	F	Mariée	Etudiante	Universitaire	5	Glaireux	NON	OUI	2	Modérée	OUI	OUI	OUI	1	Repas familial	Robinet	Latrine à eau	0	0	0	5
NVDP	10	M	Mariée	Avec emploi	Universitaire	4	Glaireux	OUI	OUI	2	Modérée	OUI	OUI	NON	1	Repas familial	Robinet	Latrine à eau	0	1	1	5
NVDP	2	M	Mariée	Sans emploi	Secondaire	5	Glaireux	OUI	OUI	3	Modérée	OUI	OUI	NON	1	Alaitement mixte	Robinet	Latrine à eau	1	1	1	6
NVDP	10	F	Mariée	Avec emploi	Universitaire	4	Liquidien	OUI	OUI	2	Modérée	OUI	NON	OUI	1	Repas familial	Robinet	Latrine à eau	0	0	0	2
NVDP	7	F	Mariée	Sans emploi	Secondaire	7	Liquidien	OUI	OUI	3	Sévère	OUI	OUI	NON	1	Repas familial	Robinet	Latrine à eau	1	0	1	4
NVDP	7	F	Mariée	Avec emploi	Universitaire	6	Liquidien	OUI	OUI	2	Modérée	OUI	OUI	NON	1	Repas familial	Robinet	Latrine à eau	0	0	0	4
NVDP	4	M	Mariée	Sans emploi	Secondaire	6	Glaireux	OUI	OUI	2	Modérée	OUI	OUI	NON	1	Repas familial	Robinet	Latrine à eau	0	0	0	4
NVDP	10	M	Mariée	Sans emploi	Secondaire	5	Glaireux	OUI	NON	0	Modérée	OUI	NON	OUI	0	Repas familial	Robinet	Latrine à eau	0	0	0	4
NVDP	2	M	Mariée	Sans emploi	Universitaire	4	Glaireux	OUI	NON	0	Légère	OUI	NON	NON	1	Alaitement mixte	Robinet	Latrine à eau	0	0	0	3
NVDP	18	M	Célibataire	Avec emploi	Universitaire	6	Glaireux	NON	OUI	2	Modérée	OUI	OUI	OUI	1	Repas familial	Robinet	Latrine sèche à fosse	0	0	0	3
ALABUL	48	M	Mariée	Sans emploi	Universitaire	8	Liquidien	OUI	OUI	3	Modérée	NON	OUI	NON	0	Repas familial	Robinet	Latrine à eau	1	0	1	6
CUKIS	6	M	Mariée	Sans emploi	Secondaire	10	Liquidien	OUI	OUI	3	Modérée	NON	NON	NON	1	Alaitement mixte	Puits	Latrine sèche à fosse	0	0	0	4
NVDP	48	M	Célibataire	Avec emploi	Universitaire	3	Glaireux	OUI	OUI	1	Légère	NON	NON	NON	0	Repas familial	Robinet	Latrine à eau	0	0	0	2
NVDP	9	M	Mariée	Sans emploi	Secondaire	4	Glaireux	OUI	OUI	3	Modérée	OUI	OUI	OUI	1	Repas familial	Puits	Latrine sèche à fosse	0	0	0	4
NVDP	10	F	Mariée	Avec emploi	Secondaire	8	Liquidien	OUI	OUI	3	Sévère	OUI	OUI	OUI	1	Repas familial	Robinet	Latrine sèche à fosse	0	0	0	5
ALABUL	6	M	Mariée	Sans emploi	Universitaire	7	Liquidien	OUI	OUI	3	Modérée	OUI	OUI	OUI	1	Alaitement mixte	Puits	Latrine à eau	1	0	1	5
ALABUL	12	M	Mariée	Avec emploi	Universitaire	4	Glaireux	OUI	NON	0	Légère	OUI	OUI	OUI	1	Repas familial	Robinet	Latrine à eau	0	0	0	4
HGR MAKISO	24	F	Mariée	Sans emploi	Universitaire	7	Glaireux	NON	OUI	4	Modérée	NON	OUI	OUI	1	Repas familial	Robinet	Latrine à eau	0	0	0	2
ALABUL	23	F	Célibataire	Avec emploi	Universitaire	7	Liquidien	OUI	OUI	4	Modérée	OUI	NON	OUI	1	Repas familial	Robinet	Latrine à eau	1	0	1	5
ALABUL	8	F	Mariée	Sans emploi	Secondaire	4	Glaireux	NON	NON	0	Légère	NON	NON	NON	1	Repas familial	Robinet	Latrine à eau	0	0	0	4
ALABUL	16	M	Union libre	Etudiante	Universitaire	3	Glaireux	NON	NON	0	Légère	OUI	NON	NON	1	Repas familial	Robinet	Latrine sèche à fosse	0	0	0	3
ALABUL	48	M	Mariée	Sans emploi	Secondaire	5	Liquidien	OUI	OUI	3	Sévère	NON	OUI	OUI	0	Repas familial	Robinet	Latrine à eau	1	0	1	5
ALABUL	48	M	Mariée	Sans emploi	Secondaire	4	Glaireux	OUI	NON	0	Légère	OUI	NON	NON	0	Repas familial	Robinet	Latrine sèche à fosse	0	0	0	3
ALABUL	12	F	Mariée	Avec emploi	Universitaire	3	Glaireux	OUI	NON	0	Modérée	OUI	NON	OUI	1	Repas familial	Robinet	Latrine à eau	0	0	0	3
HGR MAKISO	19	F	Mariée	Sans emploi	Universitaire	5	Liquidien	OUI	OUI	3	Modérée	NON	OUI	NON	0	Repas familial	Robinet	Latrine sèche à fosse	1	0	1	3
HGR MAKISO	14	M	Union libre	Avec emploi	Secondaire	5	Liquidien	OUI	OUI	1	Modérée	NON	NON	OUI	1	Repas familial	Puits	Latrine sèche à fosse	0	0	0	2
NVDP	30	F	Mariée	Sans emploi	Secondaire	6	Glaireux	OUI	OUI	1	Modérée	NON	OUI	OUI	0	Repas familial	Robinet	Latrine à eau	0	1	1	5
HGR MAKISO	1	M	Mariée	Avec emploi	Universitaire	6	Glaireux	NON	OUI	3	Modérée	NON	OUI	NON	0	Repas familial	Robinet	Latrine à eau	0	0	0	6
NVDP	3	M	Mariée	Sans emploi	Secondaire	6	Liquidien	OUI	OUI	3	Modérée	NON	OUI	NON	1	Lait maternel	Source	Latrine sèche à fosse	0	0	0	3
HGR MAKISO	11	M	Mariée	Sans emploi	Secondaire	6	Glaireux	OUI	OUI	3	Modérée	NON	OUI	OUI	0	Repas familial	Robinet	Latrine sèche à fosse	0	0	0	4
ALABUL	19	M	Mariée	Avec emploi	Secondaire	3	Glaireux	NON	OUI	4	Modérée	OUI	OUI	NON	0	Repas familial	Robinet	Latrine sèche à fosse	0	0	0	2
NVDP	9	M	Mariée	Avec emploi	Universitaire	5	Glaireux	OUI	OUI	5	Modérée	NON	NON	NON	1	Repas familial	Robinet	Latrine à eau	0	1	1	5
NVDP	10	M	Mariée	Avec emploi	Universitaire	3	Glaireux	OUI	OUI	2	Modérée	OUI	NON	OUI	1	Repas familial	Source	Latrine à eau	0	0	0	4
NVDP	4	M	Mariée	Avec emploi	Universitaire	4	Glaireux	NON	OUI	1	Modérée	OUI	OUI	OUI	1	Lait maternel	Source	Latrine sèche à fosse	0	0	0	4
CUKIS	16	M	Mariée	Avec emploi	Universitaire	8	Liquidien	OUI	OUI	4	Modérée	OUI	OUI	OUI	1	Repas familial	Robinet	Latrine à eau	1	0	1	4
NVDP	2	F	Mariée	Avec emploi	Universitaire	3	Glaireux	OUI	OUI	2	Modérée	OUI	OUI	OUI	1	Lait artificiel	Source	Latrine à eau	0	0	0	4
NVDP	7	M	Union libre	Avec emploi	Secondaire	3	Liquidien	NON	NON	0	Modérée	NON	OUI	NON	0	Repas familial	Robinet	Latrine sèche à fosse	0	0	0	3
NVDP	4	F	Mariée	Sans emploi	Universitaire	5	Liquidien	OUI	OUI	3	Modérée	NON	OUI	OUI	1	Lait maternel	Robinet	Latrine à eau	0	0	0	4
NVDP	12	M	Mariée	Avec emploi	Secondaire	3	Glaireux	NON	OUI	2	Modérée	NON	NON	OUI	1	Repas familial	Source	Latrine sèche à fosse	0	0	0	3
ALABUL	6	M	Mariée	Avec emploi	Secondaire	6	Liquidien	OUI	OUI	7	Sévère	NON	OUI	OUI	0	Repas familial	Robinet	Latrine à eau	1	0	1	5
ALABUL	7	F	Célibataire	Sans emploi	Secondaire	5	Glaireux	NON	OUI	4	Modérée	NON	NON	OUI	1	Repas familial	Robinet	Latrine à eau	0	0	0	3
ALABUL	11	F	Union libre	Etudiante	Universitaire	5	Glaireux	OUI	NON	0	Modérée	NON	OUI	OUI	1	Repas familial	Robinet	Latrine à eau	0	0	0	4
ALABUL	59	F	Mariée	Avec emploi	Universitaire	3	Glaireux	NON	NON	0	Légère	NON	NON	OUI	0	Repas familial	Robinet	Latrine sèche à fosse	0	0	0	3
NVDP	6	M	Mariée	Avec emploi	Universitaire	6	Liquidien	NON	OUI	4	Modérée	NON	OUI	OUI	1	Repas familial	Robinet	Latrine à eau	0	0	0	4
NVDP	24	F	Célibataire	Avec emploi	Universitaire	4	Sanguinolent	NON	OUI	3	Modérée	OUI	OUI	OUI	1	Repas familial	Robinet	Latrine à eau	0	0	0	4
NVDP	15	F	Mariée	Sans emploi	Universitaire	4	Liquidien	OUI	OUI	5	Modérée	OUI	OUI	OUI	1	Repas familial	Robinet	Latrine sèche à fosse	0	0	0	4
NVDP	24	F	Mariée	Sans emploi	Universitaire	5	Glaireux	OUI	OUI	3	Modérée	NON	OUI	OUI	0	Repas familial	Robinet	Latrine à eau	1	0	1	6
ALABUL	21	M	Mariée	Avec emploi	Secondaire	4	Glaireux	NON	NON	0	Légère	NON	NON	OUI	1	Repas familial	Robinet	Latrine à eau	0	0	0	3
ALABUL	1	M	Mariée	Sans emploi	Secondaire	3	Glaireux	NON	OUI	2	Légère	NON	NON	OUI	0	Lait artificiel	Robinet	Latrine à eau	0	0	0	2
ALABUL	9	M	Union libre	Avec emploi	Universitaire	10	Liquidien	OUI	OUI	7	Sévère	OUI	OUI	OUI	1	Repas familial	Robinet	Latrine à eau	1	0	1	5
ALABUL	16	M	Mariée	Sans emploi	Secondaire	7	Liquidien	OUI	OUI	5	Sévère	OUI	OUI	OUI	0	Repas familial	Puits	Latrine sèche à fosse	1	0	1	5
NVDP	2	M	Mariée	Sans emploi	Secondaire	6	Liquidien	OUI	OUI	2	Modérée	NON	OUI	NON	0	Lait maternel	Robinet	Latrine sèche à fosse	1	0	1	5
NVDP	36	M	Union libre	Sans emploi	Secondaire	3	Glaireux	OUI	NON	0	Légère	OUI	NON	NON	0	Repas familial	Robinet	Latrine à eau	0	0	0	3
NVDP	17	M	Célibataire	Sans emploi	Universitaire	4	Liquidien	NON	OUI	3	Modérée	NON	OUI	OUI	1	Repas familial	Robinet	Latrine à eau	0	0	0	3
NVDP	11	M	Mariée	Avec emploi	Universitaire	3	Glaireux	NON	OUI	2	Modérée	OUI	OUI	OUI	1	Repas familial	Robinet	Latrine à eau	0	0	0	4
NVDP	13	F	Mariée	Avec emploi	Universitaire	3	Glaireux	NON	NON	0	Légère	OUI	NON	OUI	1	Repas familial	Robinet	Latrine à eau	1	0	1	4
ALABUL	7	M	Mariée	Avec emploi	Universitaire	5	Sanguinolent	OUI	NON	0	Modérée	OUI	NON	NON	1	Repas familial	Robinet	Latrine à eau	0	0	0	3
NVDP	48	M	Mariée	Sans emploi	Secondaire	6	Liquidien	OUI	OUI	3	Modérée	NON	OUI	OUI	0	Repas familial	Robinet	Latrine sèche à fosse	1	0	1	6
NVDP	10	M	Mariée	Avec emploi	Universitaire	5	Liquidien	OUI	OUI	3	Modérée	OUI	OUI	OUI	1	Repas familial	Robinet	Latrine à eau	0	0	0	4
NVDP	15	F	Mariée	Etudiante	Universitaire	4	Glaireux	NON	NON	0	Sévère	OUI	OUI	OUI	1	Repas familial	Robinet	Latrine à eau	0	0	0	3
ALABUL	48	M	Mariée	Avec emploi	Universitaire	3	Glaireux	OUI	NON	2	Légère	NON	NON	OUI	1	Repas familial	Robinet	Latrine à eau	0	0	0	2
ALABUL	7	M	Mariée	Sans emploi	Secondaire	4	Glaireux	OUI	NON	0	Modérée	OUI	OUI	OUI	1	Repas familial	Robinet	Latrine à eau	0	0	0	3
ALABUL	5	F	Célibataire	Avec emploi	Universitaire	4	Glaireux	NON	OUI	2	Modérée	NON	OUI	OUI	1	Lait artificiel	Robinet	Latrine à eau	0	0	0	3
ALABUL	15	F	Célibataire	Avec emploi	Universitaire	4	Liquidien	OUI	OUI	2	Modérée	OUI	OUI	OUI	1	Repas familial	Robinet	Latrine à eau	0	0	0	3
ALABUL	14	F	Célibataire	Sans emploi	Secondaire	3	Glaireux	OUI	NON	0	Légère	NON	OUI	OUI	1	Repas familial	Robinet	Latrine à eau	0	0	0	2
NVDP	36	F	Mariée	Avec emploi	Universitaire	5	Liquidien	OUI	OUI	6	Modérée	OUI	OUI	OUI	0	Repas familial	Robinet	Latrine à eau	1	0	1	6
NVDP	12	M	Mariée	Avec emploi	Universitaire	5	Liquidien	OUI	OUI	8	Modérée	NON	OUI	OUI	1	Repas familial	Robinet	Latrine à eau	0	0	0	2
NVDP	11	F	Mariée	Sans emploi	Secondaire	3	Liquidien	NON	NON	0	Modérée	NON	OUI	OUI	1	Repas familial	Robinet	Latrine à eau	0	1	1	3
ALABUL	6	M	Mariée	Sans emploi	Secondaire	3	Liquidien	NON	NON	0	Légère	OUI	NON	OUI	1	Alaitement mixte	Robinet	Latrine à eau	0	0	0	2
ALABUL	58	M	Mariée	Avec emploi	Secondaire	3	Glaireux	OUI	OUI	1	Modérée	OUI	OUI	OUI	0	Repas familial	Robinet	Latrine à eau	0	0	0	3
ALABUL	12	M	Mariée	Sans emploi	Secondaire	3	Glaireux	OUI	OUI	2	Modérée	OUI	OUI	OUI	1	Repas familial	Puits	Latrine sèche à fosse	0	0	0	2
ALABUL	6	M	Union libre	Sans emploi	Secondaire	5	Liquidien	OUI	NON	0	Modérée	OUI	OUI	OUI	1	Alaitement mixte	Robinet	Latrine sèche à fosse	0	0	0	4
ALABUL	9	F	Mariée	Avec emploi	Universitaire	4	Glaireux	OUI	NON	0	Modérée	OUI	NON	NON	1	Repas familial	Robinet	Latrine à eau	0	1	1	3
NVDP	8	M	Célibataire	Sans emploi	Secondaire	12	Liquidien	OUI	OUI	4	Sévère	OUI	OUI	OUI	0	Repas familial	Robinet	Latrine à eau	1	0	1	7
HGR MAKISO	16	F	Célibataire	Etudiante	Secondaire	4	Glaireux	OUI	OUI	3	Modérée	OUI	OUI	OUI	1	Lait maternel	Robinet	Latrine sèche à fosse	0	0	0	2
HGR MAKISO	8	F	Union libre	Sans emploi	Secondaire	4	Liquidien	OUI	OUI	8	Modérée	OUI	OUI	OUI	1	Repas familial	Robinet	Latrine à eau	0	0	0	3
NVDP	13	M	Mariée	Sans emploi	Secondaire	7	Liquidien	OUI	OUI	4	Modérée	OUI	OUI	OUI	1	Repas familial	Source	Latrine sèche à fosse	1	0	1	5
CUKIS	8	M	Mariée	Sans emploi	Secondaire	5	Glaireux	OUI	NON	0	Modérée	OUI	OUI	OUI	1	Repas familial	Robinet	Latrine sèche à fosse	0	0	0	3
HGR MAKISO	9	M	Union libre	Sans emploi	Secondaire	4	Glaireux	OUI	OUI	3	Modérée	NON	OUI	OUI	1	Repas familial	Source	Latrine sèche à fosse	1	0	1	6
NVDP	4	M	Mariée	Sans emploi	Secondaire	5	Liquidien	OUI	NON	0	Modérée	NON	NON	OUI	1	Alaitement mixte	Robinet	Latrine à eau	0	0	0	3
NVDP	24	M	Célibataire	Sans emploi	Universitaire	4	Liquidien	NON	NON	0	Légère	NON	NON	OUI	0	Repas familial	Robinet	Latrine à eau	0	0	0	2
NVDP	11	F	Mariée	Sans emploi	Universitaire	3	Liquidien	OUI	OUI	2	Modérée	NON	OUI	NON	1	Repas familial	Robinet	Latrine à eau	0	0	0	3
NVDP	6	M	Mariée	Sans emploi	Universitaire	4	Liquidien	OUI	OUI	1	Modérée	NON	OUI	OUI	1	Lait maternel	Robinet	Latrine à eau	0	0	0	4
NVDP	1	F	Mariée	Sans emploi	Secondaire	4	Liquidien	NON	OUI	2	Modérée	NON	OUI	NON	0	Lait maternel	Robinet	Latrine à eau	1	0	1	5
NVDP	2	F	Mariée	Sans emploi	Universitaire	10	Liquidien	OUI	OUI	3	Sévère	OUI	OUI	OUI	0	Lait artificiel	Robinet	Latrine à eau	1	0	1	6
CUKIS	48	M	Union libre	Sans emploi	Secondaire	4	Liquidien	OUI	OUI	6	Modérée	NON	NON	NON	1	Repas familial	Robinet	Latrine sèche à fosse	1	0	1	3
CUKIS	12	M	Mariée	Avec emploi	Universitaire	10	Liquidien	OUI	OUI	2	Sévère	NON	OUI	OUI	1	Repas familial	Robinet	Latrine à eau	1	0	1	3
HGR MAKISO	15	F	Mariée	Etudiante	Universitaire	7	Glaireux	OUI	OUI	4	Modérée	OUI	OUI	OUI	1	Repas familial	Robinet	Latrine à eau	1	0	1	7
HGR MAKISO	1	M	Mariée	Sans emploi	Secondaire	8	Liquidien	NON	OUI	2	Sévère	NON	OUI	NON	0	Lait maternel	Robinet	Latrine sèche à fosse	0	0	0	7
HGR MAKISO	5	M	Mariée	Sans emploi	Universitaire	15	Liquidien	OUI	OUI	8	Sévère	NON	OUI	OUI	1	Lait maternel	Robinet	Latrine à eau	1	0	1	6
NVDP	7	F	Mariée	Sans emploi	Secondaire	12	Liquidien	OUI	OUI	6	Modérée	NON	OUI	NON	1	Lait artificiel	Robinet	Latrine à eau	1	0	1	5
ALABUL	15	M	Célibataire	Avec emploi	Universitaire	6	Glaireux	NON	NON	0	Modérée	NON	NON	OUI	1	Repas familial	Robinet	Latrine à eau	0	0	0	3
ALABUL	16	M	Mariée	Avec emploi	Secondaire	4	Glaireux	OUI	OUI	2	Modérée	OUI	OUI	OUI	1	Repas familial	Robinet	Latrine sèche à fosse	0	0	0	3
ALABUL	14	M	Mariée	Sans emploi	Secondaire	10	Liquidien	OUI	OUI	2	Modérée	NON	OUI	OUI	0	Repas familial	Robinet	Latrine à eau	1	0	1	6
ALABUL	11	M	Mariée	Sans emploi	Secondaire	3	Liquidien	NON	NON	0	Légère	OUI	NON	OUI	1	Repas familial	Robinet	Latrine à eau	0	0	0	3
ALABUL	9	M	Mariée	Sans emploi	Secondaire	4	Liquidien	OUI	OUI	3	Modérée	OUI	OUI	OUI	1	Repas familial	Robinet	Latrine sèche à fosse	1	0	1	5
ALABUL	5	F	Mariée	Sans emploi	Universitaire	10	Liquidien	OUI	OUI	5	Sévère	OUI	OUI	OUI	0	Repas familial	Robinet	Latrine à eau	1	0	1	5
ALABUL	9	F	Mariée	Avec emploi	Universitaire	5	Glaireux	OUI	OUI	3	Modérée	OUI	OUI	OUI	1	Repas familial	Robinet	Latrine sèche à fosse	1	1	1	6
ALABUL	12	F	Mariée	Sans emploi	Universitaire	3	Glaireux	OUI	NON	0	Légère	OUI	NON	OUI	1	Repas familial	Robinet	Latrine à eau	0	0	0	2
ALABUL	22	F	Mariée	Sans emploi	Secondaire	4	Liquidien	OUI	NON	0	Légère	NON	NON	OUI	1	Repas familial	Robinet	Latrine sèche à fosse	0	0	0	2
ALABUL	7	M	Célibataire	Avec emploi	Universitaire	4	Glaireux	NON	NON	0	Légère	NON	NON	OUI	1	Repas familial	Robinet	Latrine à eau	0	0	0	4
ALABUL	6	F	Mariée	Sans emploi	Secondaire	3	Liquidien	OUI	NON	0	Modérée	NON	OUI	OUI	1	Lait maternel	Robinet	Latrine à eau	0	0	0	2
ALABUL	2	F	Mariée	Sans emploi	Secondaire	9	Liquidien	OUI	OUI	8	Sévère	NON	OUI	OUI	0	Lait artificiel	Robinet	Latrine à eau	1	0	1	6
ALABUL	12	M	Mariée	Sans emploi	Secondaire	5	Glaireux	NON	NON	0	Légère	OUI	OUI	NON	1	Repas familial	Robinet	Latrine sèche à fosse	0	0	0	2
ALABUL	12	M	Mariée	Sans emploi	Secondaire	3	Glaireux	NON	OUI	2	Modérée	NON	NON	OUI	1	Repas familial	Robinet	Latrine à eau	0	0	0	3
ALABUL	14	M	Célibataire	Sans emploi	Universitaire	5	Liquidien	OUI	OUI	3	Sévère	NON	OUI	OUI	1	Repas familial	Robinet	Latrine sèche à fosse	1	0	1	5
ALABUL	7	M	Mariée	Sans emploi	Secondaire	3	Glaireux	OUI	OUI	2	Légère	OUI	NON	OUI	1	Repas familial	Robinet	Latrine à eau	0	0	0	2
CUKIS	57	M	Mariée	Avec emploi	Universitaire	5	Glaireux	OUI	OUI	4	Modérée	NON	OUI	OUI	0	Repas familial	Robinet	Latrine à eau	1	0	1	4
ALABUL	14	M	Célibataire	Sans emploi	Universitaire	4	Liquidien	OUI	NON	0	Sévère	NON	OUI	OUI	1	Repas familial	Puits	Latrine sèche à fosse	1	0	1	4
ALABUL	9	M	Célibataire	Etudiante	Universitaire	6	Glaireux	OUI	OUI	10	Modérée	NON	OUI	OUI	1	Repas familial	Robinet	Latrine à eau	1	0	1	4
NVDP	8	M	Mariée	Sans emploi	Universitaire	5	Glaireux	OUI	NON	0	Modérée	NON	NON	OUI	1	Repas familial	Robinet	Latrine à eau	0	0	0	3
NVDP	13	F	Mariée	Sans emploi	Secondaire	3	Glaireux	NON	OUI	6	Modérée	NON	OUI	OUI	1	Repas familial	Robinet	Latrine à eau	0	0	0	4
CUKIS	57	M	Mariée	Avec emploi	Universitaire	5	Glaireux	OUI	OUI	4	Modérée	NON	OUI	OUI	0	Repas familial	Robinet	Latrine à eau	1	0	1	4
ALABUL	14	M	Célibataire	Sans emploi	Universitaire	4	Liquidien	OUI	NON	0	Sévère	NON	OUI	OUI	1	Repas familial	Puits	Latrine sèche à fosse	1	0	1	4
ALABUL	9	M	Célibataire	Etudiante	Universitaire	6	Glaireux	OUI	OUI	10	Modérée	NON	OUI	OUI	1	Repas familial	Robinet	Latrine à eau	1	0	1	4
NVDP	8	M	Mariée	Sans emploi	Universitaire	5	Glaireux	OUI	NON	0	Modérée	NON	NON	OUI	1	Repas familial	Robinet	Latrine à eau	0	0	0	3
NVDP	13	F	Mariée	Sans emploi	Secondaire	3	Glaireux	NON	OUI	6	Modérée	NON	OUI	OUI	1	Repas familial	Robinet	Latrine à eau	0	0	0	4
NVDP	8	F	Mariée	Sans emploi	Universitaire	7	Liquidien	OUI	OUI	7	Sévère	NON	OUI	OUI	1	Repas familial	Robinet	Latrine à eau	1	0	1	7
NVDP	59	F	Mariée	Avec emploi	Universitaire	4	Glaireux	NON	OUI	2	Modérée	NON	OUI	OUI	0	Repas familial	Robinet	Latrine à eau	0	0	0	4
ALABUL	2	M	Mariée	Avec emploi	Universitaire	5	Glaireux	OUI	NON	0	Modérée	OUI	OUI	NON	0	Lait maternel	Robinet	Latrine à eau	0	0	0	4
NVDP	7	M	Mariée	Avec emploi	Universitaire	7	Liquidien	OUI	OUI	3	Modérée	NON	OUI	OUI	0	Repas familial	Robinet	Latrine à eau	1	0	1	5
NVDP	6	M	Mariée	Sans emploi	Secondaire	5	Glaireux	OUI	NON	0	Modérée	NON	OUI	NON	1	Repas familial	Robinet	Latrine à eau	0	0	0	5
NVDP	26	M	Mariée	Avec emploi	Universitaire	7	Liquidien	OUI	OUI	4	Sévère	NON	OUI	OUI	0	Repas familial	Robinet	Latrine à eau	1	0	1	4
NVDP	2	M	Célibataire	Sans emploi	Universitaire	5	Glaireux	NON	OUI	6	Sévère	NON	OUI	OUI	1	Lait artificiel	Robinet	Latrine à eau	0	0	0	4
ALABUL	36	F	Mariée	Sans emploi	Secondaire	4	Liquidien	OUI	OUI	3	Modérée	OUI	OUI	OUI	1	Repas familial	Robinet	Latrine à eau	0	0	0	3
NVDP	13	M	Mariée	Sans emploi	Universitaire	4	Liquidien	OUI	OUI	2	Modérée	NON	OUI	OUI	1	Repas familial	Robinet	Latrine à eau	0	0	0	3
ALABUL	36	M	Célibataire	Etudiante	Universitaire	3	Glaireux	NON	NON	0	Légère	NON	NON	NON	1	Repas familial	Robinet	Latrine à eau	0	0	0	3
ALABUL	12	M	Célibataire	Etudiante	Universitaire	3	Liquidien	OUI	NON	0	Modérée	OUI	OUI	OUI	1	Repas familial	Robinet	Latrine sèche à fosse	0	0	0	4
ALABUL	30	M	Mariée	Sans emploi	Universitaire	4	Glaireux	NON	NON	0	Légère	OUI	NON	OUI	1	Repas familial	Robinet	Latrine sèche à fosse	0	0	0	3
NVDP	6	M	Mariée	Sans emploi	Secondaire	5	Glaireux	OUI	NON	0	Modérée	OUI	OUI	OUI	1	Lait maternel	Puits	Latrine sèche à fosse	0	0	0	3
ALABUL	48	F	Mariée	Sans emploi	Secondaire	6	Liquidien	OUI	OUI	2	Modérée	OUI	OUI	OUI	0	Repas familial	Robinet	Latrine à eau	1	0	1	4
NVDP	9	F	Mariée	Sans emploi	Secondaire	7	Liquidien	OUI	OUI	4	Sévère	OUI	OUI	OUI	0	Repas familial	Robinet	Latrine sèche à fosse	1	0	1	7
HGR MAKISO	12	M	Mariée	Sans emploi	Secondaire	5	Liquidien	OUI	OUI	2	Modérée	OUI	OUI	OUI	1	Repas familial	Robinet	Latrine sèche à fosse	1	0	1	6
HGR MAKISO	11	M	Mariée	Sans emploi	Secondaire	6	Liquidien	OUI	OUI	5	Sévère	NON	OUI	OUI	1	Repas familial	Puits	Latrine sèche à fosse	1	0	1	6
ALABUL	22	M	Mariée	Sans emploi	Secondaire	4	Glaireux	OUI	NON	0	Légère	OUI	NON	OUI	1	Repas familial	Puits	Latrine sèche à fosse	0	0	0	3
ALABUL	4	M	Mariée	Avec emploi	Universitaire	4	Liquidien	NON	NON	0	Légère	NON	NON	NON	1	Repas familial	Robinet	Latrine sèche à fosse	0	0	0	4
NVDP	6	M	Mariée	Avec emploi	Secondaire	5	Liquidien	OUI	OUI	1	Modérée	OUI	OUI	NON	1	Repas familial	Robinet	Toilette à eau	0	0	0	4
NVDP	5	F	Mariée	Avec emploi	Universitaire	5	Glaireux	OUI	OUI	1	Modérée	OUI	OUI	OUI	1	Alaitement mixte	Robinet	Toilette à eau	0	0	0	2
ALABUL	8	M	Mariée	Sans emploi	Universitaire	7	Liquidien	OUI	OUI	2	Modérée	NON	OUI	OUI	1	Repas familial	Robinet	Toilette à eau	0	1	1	2
NVDP	3	F	Mariée	Sans emploi	Secondaire	5	Glaireux	NON	NON	0	Modérée	OUI	NON	OUI	1	Lait maternel	Robinet	Toilette à eau	0	0	0	2
